# Supplementary material for: Expression of NOTCH1 Is Correlated with Expression of Cancer Stem Cell Markers and miR-150 in Oral Epithelial Dysplasia
Source: Int J Mol Sci. 2026 Feb 18;27(4):1946. doi: 10.3390/ijms27041946 (PMC12940838; doi:10.3390/ijms27041946)
Supplement: Supplementary file 1 [file ijms-27-01946-s001.zip]

Archive with 1 entries (1 files):
- ijms-4123807-supplementary.XLSX
