# Supplementary material for: Expression of NOTCH1 Is Correlated with Expression of Cancer Stem Cell Markers and miR-150 in Oral Epithelial Dysplasia
Source: Int J Mol Sci. 2026 Feb 18;27(4):1946. doi: 10.3390/ijms27041946 (PMC12940838; doi:10.3390/ijms27041946)
Supplement: Supplementary file 1 [file ijms-27-01946-s001.zip › ijms-4123807-supplementary.XLSX]

## Sheet: NOTCH1 correlations
Table S1: NOTCH1 correlations to cancer stem-cell markers and miR-150.
Correlations
			NANOG	SOX2	OCT4	KLF4	AGR2	NOTCH1	miR-150
Spearman's rho	NANOG	Correlation Coefficient	1	,411**	,578**	,378**	0.13313	,646**	,277*
		Sig. (2-tailed)		0.000139886	1.30208e-08	0.000546128	0.236085	5.84729e-11	0.0118128
		N	82	81	82	80	81	82	82
	SOX2	Correlation Coefficient	,411**	1	,347**	,321**	,358**	,436**	-0.067299
		Sig. (2-tailed)	0.000139886		0.00149054	0.00370688	0.00104374	4.80784e-05	0.550538
		N	81	81	81	80	81	81	81
	OCT4	Correlation Coefficient	,578**	,347**	1	,295**	,289**	,554**	0.162068
		Sig. (2-tailed)	1.30208e-08	0.00149054		0.00784414	0.00899635	6.64241e-08	0.145753
		N	82	81	82	80	81	82	82
	KLF4	Correlation Coefficient	,378**	,321**	,295**	1	-0.0246601	,479**	-,236*
		Sig. (2-tailed)	0.000546128	0.00370688	0.00784414		0.828108	7.13272e-06	0.0352385
		N	80	80	80	80	80	80	80
	AGR2	Correlation Coefficient	0.13313	,358**	,289**	-0.0246601	1	,249*	-0.0364499
		Sig. (2-tailed)	0.236085	0.00104374	0.00899635	0.828108		0.0250786	0.746652
		N	81	81	81	80	81	81	81
	NOTCH1	Correlation Coefficient	,646**	,436**	,554**	,479**	,249*	1	,318**
		Sig. (2-tailed)	5.84729e-11	4.80784e-05	6.64241e-08	7.13272e-06	0.0250786		0.00358763
		N	82	81	82	80	81	82	82
	miR-150	Correlation Coefficient	,277*	-0.067299	0.162068	-,236*	-0.0364499	,318**	1
		Sig. (2-tailed)	0.0118128	0.550538	0.145753	0.0352385	0.746652	0.00358763
		N	82	81	82	80	81	82	82
**. Correlation is significant at the 0.01 level (2-tailed).
*. Correlation is significant at the 0.05 level (2-tailed).

## Sheet: Statistical power, sample size
Table S2: Statistical power of calculated correlations
	NOTCH1	β in current study	Estimated sample size for β = 0.2		Legend
AGR2	ρ = 0.249	0.5	150			limited statistical power
	p = 0.025					intermediate statistical power
KLF4	ρ = 0.479	0.1	66			good statistical power
	p < 0.001
NANOG	ρ = 0.646	0.0002	32
	p < 0.001
OCT4	ρ = 0.554	0.01	47
	p < 0.001
SOX2	ρ = 0.436	0.2	81
	p < 0.001
miR-150	ρ = 0.318	0.45	131
	p = 0.004
Beta, β	Probability of faling to reject null hypothesis under the alternative hypothesis.
(N)x	Multiplication factor of current sample size.
